# Supplementary material for: Isolation and Characterization of n-3 Polyunsaturated Fatty Acids in Enteromorpha prolifera Lipids and Their Preventive Effects on Ulcerative Colitis in C57BL/6J Mice
Source: Foods. 2023 Dec 21;13(1):46. doi: 10.3390/foods13010046 (PMC10778640; doi:10.3390/foods13010046)
Supplement: Supplementary file 1 [file foods-13-00046-s001.zip]

Archive with 1 entries (1 files):
- foods-2761020-supplementary.pdf
